# Supplementary material for: Exploring Adult Eating Behaviors and Food Neophobia: A National Study in Romania
Source: Foods. 2024 Apr 24;13(9):1301. doi: 10.3390/foods13091301 (PMC11083192; doi:10.3390/foods13091301)
Supplement: Supplementary file 1 [file foods-13-01301-s001.zip]

Archive with 1 entries (1 files):
- foods-2967941-supplementary.pdf
